# Supplementary material for: Controlling Synchronization of Spiking Neuronal Networks by Harnessing Synaptic Plasticity
Source: Front Comput Neurosci. 2019 Sep 4;13:61. doi: 10.3389/fncom.2019.00061 (PMC6737503; doi:10.3389/fncom.2019.00061)
Supplement: Supplementary file 1 [file Data_Sheet_1.zip]

Archive with 31 entries (24 files):
- August 2019 Finalize Code/Figure 11/
- August 2019 Finalize Code/Figure 11/main_2000_Neuron_Network.m
- August 2019 Finalize Code/Figure 11/ode_neuron_model.m
- August 2019 Finalize Code/Figure 11/pulsatile_input.m
- August 2019 Finalize Code/Figure 12/
- August 2019 Finalize Code/Figure 12/main_2000_Neuron_Network.asv
- August 2019 Finalize Code/Figure 12/main_2000_Neuron_Network.m
- August 2019 Finalize Code/Figure 12/ode_neuron_model.m
- August 2019 Finalize Code/Figure 12/pulsatile_input.m
- August 2019 Finalize Code/Figure 5/
- August 2019 Finalize Code/Figure 5/main_10000_Neuron_Network.m
- August 2019 Finalize Code/Figure 5/ode_neuron_model.m
- August 2019 Finalize Code/Figure 5/pulsatile_input.m
- August 2019 Finalize Code/Figure 8/
- August 2019 Finalize Code/Figure 8/main_2000_neuron_network_EE_II.m
- August 2019 Finalize Code/Figure 8/ode_neuron_model.m
- August 2019 Finalize Code/Figure 8/pulsatile_input.m
- August 2019 Finalize Code/Figure 9/
- August 2019 Finalize Code/Figure 9/main_2000_Neuron_Network.m
- August 2019 Finalize Code/Figure 9/ode_neuron_model.m
- August 2019 Finalize Code/Figure 9/pulsatile_input.m
- August 2019 Finalize Code/Figures 10 and 14/
- August 2019 Finalize Code/Figures 10 and 14/main_FTSTS_CR.m
- August 2019 Finalize Code/Figures 10 and 14/ode_neuron_model.m
- August 2019 Finalize Code/Figures 10 and 14/pulsatile_input_25.m
- August 2019 Finalize Code/Figures 3, 4, 6, and 7/
- August 2019 Finalize Code/Figures 3, 4, 6, and 7/main_2000_Neuron_Network.m
- August 2019 Finalize Code/Figures 3, 4, 6, and 7/ode_neuron_model.m
- August 2019 Finalize Code/Figures 3, 4, 6, and 7/order_parameter.mat
- August 2019 Finalize Code/Figures 3, 4, 6, and 7/pulsatile_input.m
- August 2019 Finalize Code/readme.m
